# Supplementary material for: Regional Differences in Cardiac Marker Gene Expression and Branched-Chain Amino Acid Metabolism in the Bovine Heart
Source: Animals (Basel). 2026 Jul 1;16(13):2014. doi: 10.3390/ani16132014 (PMC13359638; doi:10.3390/ani16132014)
Supplement: Supplementary file 1 [file animals-16-02014-s001.zip]

Archive with 1 entries (1 files):
- animals-4376172-supplementary.pdf
